# Supplementary material for: Oncolytic Effect of Zika Virus in Neuroendocrine Pancreatic Tumors: New Perspectives for Therapeutic Approaches
Source: Int J Mol Sci. 2023 Dec 8;24(24):17271. doi: 10.3390/ijms242417271 (PMC10743494; doi:10.3390/ijms242417271)
Supplement: Supplementary file 1 [file ijms-24-17271-s001.zip]

Archive with 1 entries (1 files):
- ijms-2726904-supplementary.pdf
